# Supplementary material for: Community violence and internalizing mental health symptoms in adolescents: A systematic review
Source: BMC Psychiatry. 2022 Apr 9;22:253. doi: 10.1186/s12888-022-03873-8 (PMC8994919; doi:10.1186/s12888-022-03873-8)
Supplement: Supplementary file 1 — Additional file 1. [file 12888_2022_3873_MOESM1_ESM.xlsx]

## Sheet: Planilha1
primeiroautor	ano	tamanhodaamostra	desfecho	grupoexposicao	grupocomparacao	descmacvgeral1	orcvgeral1	seorcvgeral1	pvalororcvgeral1	descmacvgeral2	orcvgeral2	secvgeral2	pvalorcvgeral2	maoriginal	ordesfechomisto	sedesfechomisto	pvalordesfechomisto	_LCI	_UCI	_WT
CECIL	2014	204	TEPT, sintomas internalizantes	CVE	NO CVE	CVE x sint.internalizantes (auto referido)	10100502	.02061877	.06	CVE x TEPT (auto referido)	11051709	.03686073	.04	beta	10576105	.02873975	.05	.9696381	1050462	1893486
DARAWSHY	2018	760	sint.internalizantes	DIRECT EXPERIENCE OF CV	NO DIRECT EXPERIENCE OF CV	adolescents'direct experience of CV xintern. symp	56973434	16765477	.001					beta	56973434	16765477	.001	241137	8983316	.0002864
DU PLESSIS	2015	616	depressão	witness (609), victim (247)	no witness (7), no victim (369)	CV x depression	10246452	.13217107	.5306					beta	10246452	.13217107	.5306	.7655947	1283696	.0460802
EISMAN	2015	824	depressão	Violence observation	No Violence observation	Observed Violence x Depressive symptons	10345846	.015521	.049					beta	10345846	.015521	.049	1004164	1065005	3341548
LATZMAN	2005	8939	depressão	Street violence	No street violence	street violence x depressive symptons	10151131	.00304536	.001					beta	10151131	.00304536	.001	1009144	1021082	8679826
FORD	2010	4023	depressão, TEPT	Physical abuse/PV (160), assault witness (1247), CV/PV (603)	No Physical abuse/PV; No assault witness; no CV/PV	CV x depression	23568	.42112245	.001	CV x TEPT	33752	.78612245	.001	Razão de chances	2866	.60362245	.001	1531415	3182185	.0045391
O’DONNELL	2011	653	TEPT	witness/ victim	no witness / no victim	CV x TEPT	11623571	.13432775	.01					beta	11623571	.13432775	.01	.8990796	1425635	.0446124
MENDELSON	2010	629	depressão	NVE	NO NVE	NV x depressive symptons	2.27	.43877551	.001					razão de risco	2.27	.43877551	.001	1410016	3129984	.0041812
MCKELVEY	2015	473	sintomas internalizantes	CV	NO CV	cv x intern sympt	10202013	.01020267	.06					beta	10202013	.01020267	.06	1000204	1040198	7733213
HENRY	2015	106	depressão	CV	NO CV	CVE x depr symp	12586	.08837866	.01					beta	12586	.08837866	.01	1085381	1431819	.1030606
KAMINER	2013	230	TEPT	WCV (217), VCV (224)	NO WCV (13), no VCV (6)	CV x TEPT	16492973	.60423352	.1365					beta	16492973	.60423352	.1365	.4650214	2833573	.0022048
GOLDMAN-MELLOR	2016	4462	PHYSICOLOGICAL DISTRESS (DEPRESSION AND ANXIETY SYMPTONS)	CV	NO CV	NV x SPD (com ajuste)	1.41	.69387755	0					Razão de chances	1.41	.69387755	0	.050025	2769975	.0016719
SHUKLA	2015	233	depressão	WCV (133), VCV (35)	no WCV (120), no VCV (198)	CV x sintomas depressivos	10158249	.18790369	.06					beta	10158249	.18790369	.06	.6475405	1384109	.0227991
DAVIERA	2019		anxiety			CVE x anxiety	.90483742	11388284	.06					beta	.90483742	11388284	.06	-1327225	31369	.0006207
SUN	2020		PTSD			CV x PTSD	14049476	10961858	.049					beta	14049476	10961858	.049	-.7435371	3553432	.0006699
CHEN	2020		depression			CVE x depression	18776106	10698303	.049					beta	18776106	10698303	.049	-.2192182	3974439	.0007033
CUARTAS	2019		TMC, TEPT			CVE x outcome	1167658	10618365	.049					beta	1167658	10618365	.049	-.9135034	3248819	.000714
DONENBERG	2020		internalyzing symptoms			WCV x int symptoms	.95599748	11502738	.06					beta	.95599748	11502738	.06	-1298498	3210493	.0006084
O LEARY	2020		depression, PTSD			CV x outcome	1440514	10565406	.049					beta	1440514	10565406	.049	-.6302676	3511296	.0007211
