# Supplementary material for: Community violence and internalizing mental health symptoms in adolescents: A systematic review
Source: BMC Psychiatry. 2022 Apr 9;22:253. doi: 10.1186/s12888-022-03873-8 (PMC8994919; doi:10.1186/s12888-022-03873-8)
Supplement: Supplementary file 2 — Additional file 2. [file 12888_2022_3873_MOESM2_ESM.xlsx]

## Sheet: dados extracao
Título	primeiro autor	ano	desenho de estudo	país 1	cidade 1	país 2	cidade 2	país 3	cidade 3	país 4	cidade 4	país 5	cidade 5	país 6	cidade 6	tamanho da amostra	nome do grupo de exposição 1	n grupo expo 1	nome do grupo de exposição 2	n grupo exp 2	nome do grupo de exposição 3	n grupo exp3	nome do grupo de exposição 4	n grupo exp 4	nome do grupo de exposição 5	n grupo exp 5	nome do grupo decomparação 1	n grupo de comp 1	nome do grupo de comparação 2	n grupo de comp 2	nome do grupo de comparação 3	n grupo de comp 3	nome do grupo de comp 4	n grupo de comp 4	nome do grupo de comparação 5	n grupo comp 5	media idade	mediana idade	desvio padrão idade	vítima	testemunho	ouvir falar	estatisticas criminais	outros	desfecho	Medida de associação	Confundidor 1	descrição	confundidor 2
1	EUGENE AISENBERG	2008	1	ESTADOS UNIDOS DA AMÉRICA	LOS ANGELES	X	X	X	X	X	X	X	X	X	X	137	HIGH EXPOSURE	96	X	0	X	0	X	0	X	0	LOW EXPOSURE	41			X		X		X		12.41	0	0.79	S	S	N	N	N	TEPT	beta	relationship	relacionamento com vítima	weight for item 40
3	TYISH S. HALL BROWN	2016	1	ESTADOS UNIDOS DA AMÉRICA	X	X	X	X	X	X	X	X	X	X	X	1846	COMMUNITY VIOLENCE	407	X	0	X	0	X	0	X	0	NO COMMUNITY VIOLENCE	1439	X		X		X		X		15.4	0	1.4	S	S	N	N	N	TEPT, sleep disturbance	Odds Ratio	sex	sexo	PTSD-RI total score
4	CHARLOTTE A.M. CECIL	2014	1	INGLATERRA	LONDRES	X	X	X	X	X	X	X	X	X	X	204	COMUNITY VIOLENCE EXPOSURE	SEM INFORMAÇÃO	X	0	X	0	X	0	X	0	NO COMUNITTY VIOLENCE EXPOSURE	SEM INFORMAÇÃO	X	0	X	0	X	0	X	0	18.85	0	2.27	N	N	N	N	DIVIDIU EM + E - CONFORME ESCALA DE VIOLÊNCIA	TEPT, sintomas internalizantes	beta	age	idade	sex
5	DARIO BACCHINI	2011	1	ITÁLIA	NÁPOLES	X	X	X	X	X	X	X	X	X	X	489	BEING A VICTIM	SEM INFORMAÇÃO	BEING A WITNESS	SEM INFORMAÇÃO	X	0	X	0	X	0	NOT BEING A VICTIM, NOT BEING A WITNESS	SEM INFORMAÇÃO	NOT BEING A WITNESS	SEM INFORMAÇÃO	X	0	X	0	X	0	17.53	0	1.24	S	S	N	N	N	16-ITEM SYNDROMIC ANXIETY/DEPRESSION SCALE FROM THE YOUTH SELF-REPORT	beta	sex	sexo	parental monitoring
6	NEVEEN ALI-SALEH DARAWSHY	2018	1	ISRAEL	X	X	X	X	X	X	X	X	X	X	X	760	DIRECT EXPERIENCE OF CV	295	X	0	X	0	X	0	X	0	NO DIRECT EXPERIENCE OF CV	465	X	0	X	0	X	0	X	0	16.1	0	1.27	S	S	N	N	N	sint.internalizantes	beta	parents'age	idade do responsável	adolescents'age
23	KRISTA L. KOHL	2015	2	ESTADOS UNIDOS DA AMÉRICA	CHICAGO	X	X	X	X	X	X	X	X	X	X	320	EXPOSURE TO VIOLENCE 6TH GRADE	SEM INFORMAÇÃO	EXPOSURE TO VIOLENCE 7TH GRADE	SEM INFORMAÇÃO	EXPOSURE TO VIOLENCE 8TH GRADE	SEM INFORMAÇÃO	X	0	X	0	NO EXPOSURE TO VIOLENCE 6TH GRADE	SEM INFORMAÇÃO	NO EXPOSURE TO VIOLENCE 7TH GRADE	SEM INFORMAÇÃO	NO EXPOSURE TO VIOLENCE 8TH GRADE	SEM INFORMAÇÃO	X	0	X	0	11.65	0	0.7	N	N	N	N	EXPOSURE TO VIOLENCE OR NO EXPOSURE TO VIOLENCE	depressão	beta	exposure to community violence in previous years	exposição a VC em anos anteriores	x
24	SHARON F. LAMBERT	2008	2	ESTADOS UNIDOS DA AMERICA	X	X	X	X	X	X	X	X	X	X	X	473	COMMUNITY VIOLENCE EXPOSURE	176	X	0	X	0	X	0	X	0	NO COMMUNITY VIOLENCE EXPOSURE	297	X	0	X	0	X	0	X	0	11.77	0	0.35	N	N	N	N	COMMUNITY VIOLENCE X NO COMMUNITY VIOLENCE	depressão	beta	depressive symptons	sintomas depressivos	initial agressive bahavior
44	XINCHENG SUI	2018	1	ÁFRICA DO SUL	X	X	X	X	X	X	X	X	X	X	X	1574	INDIRECT COMMUNITY VICTIMIZATION (WITNESSING)	1314	DIRECT COMMUNITY VICTIMIZATION	1315	X	0	X	0	X	0	NO INDIRECT COMMUNITY VICTIMIZATION (WITNESSING)	260	NO DIRECT COMMUNITY VICTIMIZATION	259	X	0	X	0	X	0	16	0	idade mínima 12, idade máxima 22	S	S	N	N	N	depressão, ansiedade/estresse	beta	gender	sexo	people of mixed heritage
26	DAVID C. LÄTSCH	2016	1	SUIÇA	X	X	X	X	X	X	X	X	X	X	X	6749	ANY PHYSICAL ASSAULT	SEM INFORMAÇÃO	X	0	X	0	X	0	X	0	NO PHYSICAL ASSAULT	SEM INFORMAÇÃO	X	0	X	0	X	0	X	0	15.5	0	idade mínima 14 idade máxima 17	S	N	N	N	N	EMOTIONAL SYMPTONS	beta	age	idade	gender
7	BERNICE DU PLESSIS	2015	1	AFRICA DO SUL	CIDADE DO CABO	X	X	X	X	X	X	X	X	X	X	616	CV WITNESSING	609	CV VICTIMIZATION	247	X	0	X	0	X	0	NO CV WITNESSING	7	NO CV VICTIMIZATION	369	X	0	X	0	X	0	12.8	0	0.74	S	S	N	N	N	depressão	beta	gender	sexo	family structure
8	EMILY J. OZER	2004	1	ESTADOS UNIDOS DA AMERICA	CALIFORNIA	X	X	X	X	X	X	X	X	X	X	349	EXPOSURE TO VIOLENCE	265	X	0	X	0	X	0	X	0	NO EXPOSURE TO VIOLENCE	84	X	0	X	0	X	0	X	0	0	12	não tem outra medida, só a variância	N	N	N	N	EXPOSURE TO VIOLENCE	depressão, TEPT	beta	gender	sexo	ethnicity
9	ANDRIA B. EISMAN	2015	2	ESTADOS UNIDOS DA AMERICA	FLINT	X	X	X	X	X	X	X	X	X	X	824	VIOLENCE OBSERVATION	SEM INFORMAÇÃO	X	0	X	0	X	0	X	0	NO VIOLENCE OBSERVATION	SEM INFORMAÇÃO	X	0	X	0	X	0	X	0	14.86	0	0.64	N	Y	N	N	N	depressão	beta	age	idade	sex
27	ROBERT D. LATZMAN	2005	2	ESTADOS UNIDOS DA AMERICA	X	X	X	X	X	X	X	X	X	X	X	8939	STREET VIOLENCE	SEM INFORMAÇÃO	X	0	X	0	X	0	X	0	NO STREET VIOLENCE	SEM INFORMAÇÃO	X	0	X	0	X	0	X	0	15.18	0	1.6	N	N	N	N	STREET VIOLENCE X NO STREET VIOLENCE	depressão	beta	age	idade	sex
28	MONIQUE LEBLANC	2011	1	ESTADOS UNIDOS DA AMERICA	X	X	X	X	X	X	X	X	X	X	X	90	NEIGHBORHOOD VIOLENCE EXPOSURE (NVE)	88	X	0	X	0	X	0	X	0	NO NEIGHBORHOOD VIOLENCE EXPOSURE	2	X	0	X	0	X	0	X	0	16.4	0	1.37	N	N	N	N	NVE X NO NVE	PHYCHOLOGICAL DISTRESS	beta	age	idade	gender
10	CAITLIN ELSAESSER	2018	2	ESTADOS UNIDOS DA AMERICA	CHICAGO	X	X	X	X	X	X	X	X	X	X	246	CV: ANY HEARD	77	CV: ANY WITNESSED	162	CV: ANY VICTIMIZATION	28	X	0	X	0	NO CV: ANY HEARD	169	NO CV: ANY WITNESSED	84	NO CV: ANY VICTIMIZATION	218	X	0	X	0	14.8	0	1.2	S	S	S	N	N	depressão	beta	initial level of depression (só para longitudinal)	nível de depressão na linha de base (só para longitudinal)	age
11	ALBERT D. FARRELL	1997	2	ESTADOS UNIDOS DA AMERICA	RICHMOND	X	X	X	X	X	X	X	X	X	X	436	EXPOSURE TO VIOLENCE	SEM INFORMAÇÃO	X	0	X	0	X	0	X	0	NO EXPOSURE TO VIOLENCE	SEM INFORMAÇÃO	X	0	X	0	X	0	X	0	11.7	0	0.6	N	N	N	N	EXPOSURE TO VIOLENCE X NO EXPOSURE TO VIOLENCE	EMOTIONAL DISTRESS	beta	emotional distress na linha de base	estresse emocional na linha de base	violent behavior na linha de base
12	JULIAN D. FORD	2010	1	ESTADOS UNIDOS DA AMÉRICA	X	X	X	X	X	X	X	X	X	X	X	4023	PA/PV - PHYSICAL ABUSE/POLYVICTIMIZATION	161	X	0	X	0	X	0	X	0	ASSAULT WITNESS	1267	X	0	X	0	X	0	X	0	idade mínima 12	idade maxima 17	0	S	S	N	N	N	depressão, TEPT	Razão de chances	age	idade	gender
13	JENNIFER D. FOSTER	2004	1	ESTADOS UNIDOS DA AMERICA	X	X	X	X	X	X	X	X	X	X	X	146	WITNESS OF CV	SEM INFORMAÇÃO	VICTIM OF CV	SEM INFORMAÇÃO							NO WITNESS OF CV	SEM INFORMAÇÃO	NO VICTIM OF CV	SEM INFORMAÇÃO							13.16	0	1.01	S	S	N	N	N	depressão, ansiedade/estresse, dissociation	beta	age	idade	sex
36	DEBORAH A. O’DONNELL	2011	1	REPUBLIC OF THE GAMBIA	X	X	X	X	X	X	X	X	X	X	X	653	WITNESSING	SEM INFORMAÇÃO	VICTIMIZATION	SEM INFORMAÇÃO							NO WITNESSING	SEM INFORMAÇÃO	NO VICTIMIZATION	SEM INFORMAÇÃO							17.76	0	1.53	S	S	N	N	N	TEPT	beta	sex	sexo	age
33	TAMAR MENDELSON	2010	1	ESTADOS UNIDOS DA AMERICA	BALTIMORE	X	X	X	X	X	X	X	X	X	X	629	NEIGHBORHOOD VIOLENCE	324	X	0	X	0	X	0	X	0	NO NEIGHBORHOOD VIOLENCE	305	X	0	X	0	X	0	X	0	18.7	0	1.77	N	N	N	N	NEIGHBORHOOD VIOLENCE	depressão	razão de risco	gender	sexo	forced to have sex
31	LORRAINE M. MCKELVEY	2015	2	ESTADOS UNIDOS DA AMERICA	BOSTON	X	DALLAS	X	MIAMI	X	SOUTH BRONX	X	PHILADELPHIA	X	SEATTLE,LITTLE ROCK,NEW HEAVEN	473	CV	SEM INFORMAÇÃO									NO CV	SEM INFORMAÇÃO									18	0	só fala média	N	N	N	N	CV	sintomas internalizantes	beta	maternal education	educação materna	race/ethnicity
18	JESSICA S. HENRY	2015	1	ESTADOS UNIDOS DA AMERICA	X	X	X	X	X	X	X	X	X	X	X	106	CV	95									NO CV	11									15.41	idade mínima 14	idade máxima 17	N	N	N	N	CV X NO CV	depressão	beta	adolescent grade level	série escolar do adolescente	household income
16	ERIN G. GRINSHTEYN	2018	2	ESTADOS UNIDOS DA AMERICA	X	X	X	X	X	X	X	XX	X	XX	X	5519	VICTIM OF VIOLENT CRIME	568	BOTH SEEN AND KNEW VICTIMS OF VIOLENT CRIME	729	KNEW VICTIMS OF VIOLENT CRIME	408	HAD SEEN VIOLENT CRIME	613	HAD SEEN NONVIOLENT CRIME	458	NO EXPERIENCE WITH CRIME	2748	X	0	X	0	X	0	X	0	idade mínima 11	idade máxima 18	0	S	S	S	S	N	depressão, sintomas internalizantes	beta	age, sex, race	idade, sexo, raça	number of living situation changes, spending time living outsid
19	MAN YEE HO	2010	1	CHINA	HONG KONG	X	X	X	X	X	X	X	X	X	X	405	COMMUNITY WITNESSED	346	COMMUNITY VICTIMIZED	244	X	0	X	0	X	0	NO COMMUNITY WITNESSED	59	NO COMMUNITY VICTIMIZED	161	X	0	X	0	X	0	13.59	0	1.43	S	S	N	N	N	MOTIONAL PROBLEMS (ANXIOUS/DEPRESSED SUBSCALES)	beta	age	idade	gender
20	KIMBERLY A.S. HOWARD	2010	1	ESTADOS UNIDOS DA AMERICA	X	X	X	X	X	X	X	X	X	X	X	174	EXPOSURE TO VIOLENCE	SEM INFORMAÇÃO	X	0	X	0	X	0	X	0	NO EXPOSURE TO VIOLENCE	SEM INFORMAÇÃO	X	0	X	0	X	0	X	0	Não fala idade, mas diz que são estudantes de nona série.	0	0	N	N	N	N	EXPOSURE TO VIOLENCE X NO EXPOSURE TO VIOLENCE	ansiedade/estresse	beta	family suport	suporte familiar	peer suport
21	DEBRA KAMINER	2013	1	ÁFRICA DO SUL	CIDADE DO CABO	X	X	X	X	X	XX	X	X	XX	X	230	WITNESSING OF COMMUNITY VIOLENCE (CVW)	217	COMMUNITY VIOLENCE VICTIMIZATION (CVV)	224	X	0	X	0	X	0	NO WITNESSING OF COMMUNITY VIOLENCE	13	NO COMMUNITY VIOLENCE VICTIMIZATION	6	X	0	X	0	X	0	17.45	0	1.59	S	S	N	N	N	TEPT	beta	DVV - domestic violence victimization	vitimização por violência doméstica	DVW - domestic violence witness
35	SYLVIE MRUG	2010	2	ESTADOS UNIDOS DA AMERICA	BIRMINGHAM	X	X	X	X	X	X	X	X	XX	X	603	WITNESS COMMUNITY	225	VICTIM COMMUNITY	70	X	0	X	0	X	0	NO WITNESS COMMUNITY	479	NO VICTIM COMMUNITY	634	X	0	X	0	X	0	13.2	0	0.9	S	S	N	N	N	depressão, ansiedade/estresse	beta	gender	sexo	age
22	VANESSA VORHIES KLODNICK	2014	1	ISRAEL	X	X	X	X	X	X	X	XX	X	X	X	1571	CVE – WITNESSED	1406	CVE – VICTIM	690	X	0	X	0	X	0	NO CVE – WITNESSED	165	NO CVE – VICTIM	881	X	0	X	0	X	0	16.26	0	1.05	S	S	N	N	N	TEPT	beta	age	idade	gender
37	EMILY J. OZER	2005	2	ESTADOS UNIDOS DA AMERICA	X	X	X	X	X	X	X	X	XX	X	X	73	EXPOSURE TO VIOLENCE	70	X	0	X	0	X	0	X	0	NO EXPOSURE TO VIOLENCE	3	X	0	X	0	X	0	X	0	Não fala idade, mas foram estudadantes de sétimo e oitavo ano.	0	0	N	N	N	N	EXPOSURE TO VIOLENCE	depressão, ansiedade/estresse, INTRUSIVE SYMPTONS	beta	Prior functioning on outcome (seventh grade)	funcionamento prévio em relação ao desfecho (setimo ano)	Recent daily hassles
40	SIDRA GOLDMAN-MELLOR	2016	1	ESTADOS UNIDOS DA AMERICA	X	X	X	X	X	X	X	X	X	X	X	4462	HIGHLY VIOLENT	435	X	0	X	0	X	0	X	0	NON-VIOLENT	4027	X	0	X	0	X	0	X	0	14.6	0	0.22	N	N	N	N	HIGHLY VIOLENT X NO VIOLENT	PHYSICOLOGICAL DISTRESS (DEPRESSION AND ANXIETY SYMPTONS)	Razão de chances	age	idade	gender
43	KATHAN DUSHYANT SHUKLA	2015	1	ESTADOS UNIDOS DA AMERICA	X	X	X	X	XX	X	X	X	X	X	X	233	WITNESSIGN VIOLENCE IN THE NEIGHBORHOOD	113	VICTIMIZATION AT NEIGHBORHOOD	35	X	0	X	0	X	0	NO WITNESSING VIOLENCE IN NEIGHBORHOOD	120	NO VICTIMIZATION AT NEIGHBORHOOD	198	X	0	X	0	X	0	17	0	0.62	S	S	N	N	N	depressão	beta	gender, age, economically disadvantage	sexo, idade, desvantagem econômica	school violence
45	PAULINA VELEZ-GOMEZ	2013	1	COLOMBIA	MEDELIN	X	X	X	X	X	X	X	X	X	X	289	HIGH VIOLENT NEIGHBORHOODS	129	X	0	X	0	X	0	X	0	LOW VIOLENT NEIGHBORHOOD	160	X	0	X	0	X	0	X	0	10.17	0	1.25	N	N	N	S	HIGH AND LOW VIOLENT NEIGHBORHOOD	NEGATIVE MOOD,INTERPERSONAL PROBLEMS,INEFFECTIVENESS,NEGATIVE SELF-ES	beta	school grade	série escolar	x
[truncated: 89 more columns]

## Sheet: medias CV calculadas_todos desf
primeiro autor	ano	tamanho da amostra	desfecho	grupo exposicao	grupo comparacao	MA CV geral 1	valor MA CV geral 1	ICLI MA CV geral 1	ICLS MA CV geral 1	MA CV geral 2	valor MA CV geral 2	ICLI MA CV geral 2	ICLS MA CV geral 2	MA original	descricao MA1	valor MA1	SE original	LI MAor	LS_MAor	LI_OR	LS_OR	SE_or	OR1 transformado	Pvalor MA1	ICLI 1 transf	ICLS 1 transf	SE 1 MA1	descricao MA2	valor MA2	SE or	LI Maor	LS_Maor	LI_OR	LS_OR	SE_or	OR 2 transf	Pvalor MA2	ICLI MA2	ICLS MA2	SE MA2	descricao MA3	valor MA3	SE or	LI Maor	LS_Maor	LI_OR	LS_OR	SE_or	OR 3 transf
EUGENE AISENBERG	2008	137	TEPT	HIGH EXPOSURE	LOW EXPOSURE	high violence x TEPT	62.8028	1010.59	1075.71					beta	high violence x TEPT	4.14	2.81	-1.3676	9.6476	0.254718	15484.6	3950.08	62.8028	0.06	1010.59	1075.71	16.6099
CHARLOTTE A.M. CECIL	2014	204	TEPT, sintomas internalizantes	CVE	NO CVE	CVE x sint.internalizantes (auto referido)	1.01005	0.810584	2.09166e+24	CVE x TEPT (auto referido)	1.10517	1.04081	1.1853	beta	CVE x sint.internalizantes (referido por terceiro)	0.01		-0.03	0.05	0.970446	1.05127	0.0206188	1.01005	0.06	0.970446	1.05127	0.0206188	CVE x sint.internalizantes (auto referido)	0.01		-0.21	56	0.810584	2.09166e+24	5.33587e+23	1.01005	0.06	0.810584	2.09166e+24	5.33587e+23	CVE x TEPT (auto referido)	0.1		0.04	0.17	1.04081	1.1853	0.0368607	1.10517
NEVEEN ALI-SALEH DARAWSHY	2018	760	sint.internalizantes	DIRECT EXPERIENCE OF CV	NO DIRECT EXPERIENCE OF CV	adolescents'direct experience of CV xintern. symp	5.69734	4.94499	10.1317					beta	adolescents'direct experience of CV xintern. symp	1.74	0.28	1.1912	2.2888	3.29103	9.86309	1.67655	5.69734	0.001	4.94499	10.1317	1.32313
XINCHENG SUI	2018	1574	depressão, ansiedade/estresse	Witnessing (1314)/victim (1315)	No witnessing (260)/ no victim (259)	Community victimization x anxiety	1.09965	2.235	67.2019	community victimization x depression	1.1284	1.04414	1.48966	beta	Indirect community victimization x anxiety	-0.01		-1.1	1.02	0.332871	2.77319	0.622532	0.99005	0.06	0.332871	2.77319	0.622532	Indirect community victimization x depression	0.08		-0.04	0.22	0.960789	1.24608	0.0727774	1.08329	0.06	0.960789	1.24608		Direct community victimization x anxiety	0.19		1.42	4.88	4.13712	62.6222	14.9197	1.20925
BERNICE DU PLESSIS	2015	616	depressão	witness (609), victim (247)	no witness (7), no victim (369)	CV x depression	1.02465	-0.980329	3.179					beta	CV witnessing x depression	0.02	0.04	-0.0584	0.0984	0.943273	1.1034	0.0408499	1.0202	0.7	-0.978153	3.10183	1.04081	CV victimization x depression	0.07	0.14	-0.2044	0.3444	0.815136	2.25948	0.368456	1.07251	0.12	-1.02086	3.48821	1.15027
ANDRIA B. EISMAN	2015	824	depressão	Violence observation	No Violence observation	Observed Violence x Depressive symptons	1.03458	-0.939401	3.03984					beta	Observed Violence x Depressive symptons	0.034	0.015	0.0046	0.0634	1.00461	1.06545	0.015521	1.03458	0.049	-0.939401	3.03984	1.01511
ROBERT D. LATZMAN	2005	8939	depressão	Street violence	No street violence	street violence x depressive symptons	1.01511	-0.947726	2.98405					beta	street violence x depressive symptons	0.015	0.003	0.00912	0.02088	1.00916	1.0211	0.00304536	1.01511	0.001	-0.947726	2.98405	1.003
JULIAN D. FORD	2010	4023	depressão, TEPT	Physical abuse/PV (160), assault witness (1247), CV/PV (603)	No Physical abuse/PV; No assault witness; no CV/PV	CV x depression	2.3568	1.6732	3.324	CV x TEPT	3.3752	2.1702	5.2518	Razão de chances	PA/PV x MDD (depressão)	2.61						0.642857	2.61	0.001	1.64	4.16	0.642857	PA/PV x TEPT	5.58						1.57143	5.58	0.001	3.29	9.45	1.57143	CV/PV x MDD (depressão)	1.89							1.89
DEBORAH A. O’DONNELL	2011	653	TEPT	witness/ victim	no witness / no victim	CV x TEPT	1.16236	-0.895542	3.5027					beta	witnessing x TEPT	0.18	0.1	-0.016	0.376	0.984127	1.45645	0.12049	1.19722	0.01	-0.843005	3.48926	1.10517	victimization x TEPT	0.12	0.13	-0.1348	0.3748	0.873891	1.4547	0.148166	1.1275	0.01	-0.948078	3.51613	1.13883	Witness x school climate x TEPT	-0.1	0.04	-0.1784	-0.0216	0.836608	0.978632	0.0362306	0.904837
TAMAR MENDELSON	2010	629	depressão	NVE	NO NVE	NV x depressive symptons	2.27	1.57	3.29					razão de risco	NV x depressive symptons	2.27						0.438776	2.27	0.001	1.57	3.29	0.438776
LORRAINE M. MCKELVEY	2015	473	sintomas internalizantes	CV	NO CV	cv x intern sympt	1.0202	-0.949244	3.01015					beta	cv x intern sympt	0.02	0.01	0.0004	0.0396	1.0004	1.04039	0.0102027	1.0202	0.06	-0.949244	3.01015	1.01005	female gender x cv x intern sympt	-0.01	0.01	-0.0296	0.0096	0.970834	2.64014	0.425845	0.99005	0.06	-0.979698	2.9797	1.01005	female gender x cohesion x violence x int symptons	0.01	0	0.01	0.01	1.01005	1.01005	0	1.01005
JESSICA S. HENRY	2015	106	depressão	CV	NO CV	CVE x depr symp	1.2586	-0.752257	3.45197					beta	CVE x depr symp	0.23	0.07	0.0928	0.3672	1.09724	1.44369	0.0883787	1.2586	0.01	-0.752257	3.45197	1.07251	CVE x cultural pride x depr symp	0.01	0.03	-0.0488	0.0688	0.952372	2.59185	0.418234	1.01005	0.06	-0.97888	3.0605	1.03045	CVE x cultural apreciation of legacy x depr symp	-0.11	0.03	-0.1688	-0.0512	0.844678	0.950089	0.0268905	0.895834
DEBRA KAMINER	2013	230	TEPT	WCV (217), VCV (224)	NO WCV (13), no VCV (6)	CV x TEPT	1.6493	-0.330776	4.47245					beta	CVV x PTSD (girls)	0.88	0.33	0.2332	1.5268	1.26263	4.60342	0.852242	2.4109	0.008	0.627187	6.07978	1.39097	CVW x PTSD (girls)	0.04	0.15	-0.254	0.334	0.775692	2.17209	0.356225	1.04081	0.809	-1.06795	3.48644	1.16183	CVV x PTSD (boys)	0.26	0.2	-0.132	0.652	0.876341	1.91938	0.26608	1.29693
VANESSA VORHIES KLODNICK	2014	1571	TEPT	WCV (1406), VCV (490)	No WCV (165) , no vcv (881)	CV x TEPT	40.0198	61.1044	66.6061					beta	CVE– witnessed x TEPT(judeus)	1.83	0.36	1.1244	2.5356	3.07837	12.624	2.43511	6.23389	0.049	6.12589	11.7445	1.43333	CVE– witnessed x TEPT (árabes)	1.56	0.41	0.7564	2.3636	2.13059	8.41985	1.6044	4.75882	0.049	4.21731	10.124	1.50682	CVE – victim x TEPT (judeus)	5.09	0.6	3.914	6.266	50.0989	526.368	121.497	162.39
SIDRA GOLDMAN-MELLOR	2016	4462	PHYSICOLOGICAL DISTRESS (DEPRESSION AND ANXIETY SYMPTONS)	CV	NO CV	NV x SPD (com ajuste)	1.41	0.6	3.32					Razão de chances	NV x SPD (com ajuste)	1.41						0.693878	1.41	0	0.6	3.32	0.693878
KATHAN DUSHYANT SHUKLA	2015	233	depressão	WCV (133), VCV (35)	no WCV (120), no VCV (198)	CV x sintomas depressivos	1.01582	-1.12806	3.54827					beta	WCV x DS	0.03	0.15	-0.264	0.324	0.767974	1.38265	0.156805	1.03045	0.06	-1.07998	3.47441	1.16183	VCV x DS	-0.04	0.27	-0.5692	0.4892	0.565978	1.76117	0.304896	0.960789	0.06	-1.30893	3.82613	1.30996
Legenda:
	MA CV geral calculada
XXXXX	baixa qualidade
Tipos de desfechos:
	TEPT
	depressão
	sintomas internalizantes
	sintomas ansiosos
[truncated: 43 more columns]

## Sheet: CV geral_transform 2
primeiro autor	ano	tamanho da amostra	desfecho	grupo exposicao	grupo comparacao	desc MA CV geral 1	OR CV geral 1	SE OR CV geral 1	Pvalor OR CV geral 1	desc MA CV geral 2	OR CV geral 2	SE CV geral 2	pvalor CV geral 2	MA original	descricao MA1	valor MA1	SE original	LI MAor	LS_MAor	LI_OR	LS_OR	SE_or	OR1 transformado	Pvalor MA1	ICLI 1 transf	ICLS 1 transf	SE 1 MA1	descricao MA2	valor MA2	SE or	LI Maor	LS_Maor	LI_OR	LS_OR	SE_or	OR 2 transf	Pvalor MA2	ICLI MA2	ICLS MA2	SE MA2	descricao MA3	valor MA3	SE or	LI Maor	LS_Maor	LI_OR	LS_OR	SE_or	OR 3 transf
EUGENE AISENBERG	2008	137	TEPT	HIGH EXPOSURE	LOW EXPOSURE	high violence x TEPT	62.8028	3950.08	0.06					beta	high violence x TEPT	4.14	2.81	-1.3676	9.6476	0.254718	15484.6	3950.08	62.8028	0.06	1010.59	1075.71	16.6099
CHARLOTTE A.M. CECIL	2014	204	TEPT, sintomas internalizantes	CVE	NO CVE	CVE x sint.internalizantes (auto referido)	1.01005	0.0206188	0.06	CVE x TEPT (auto referido)	1.10517	0.0368607	0.04	beta	CVE x sint.internalizantes (referido por terceiro)	0.01		-0.03	0.05	0.970446	1.05127	0.0206188	1.01005	0.06	0.970446	1.05127	0.0206188	CVE x sint.internalizantes (auto referido)	0.01		-0.21	56	0.810584	2.09166e+24	5.33587e+23	1.01005	0.06	0.810584	2.09166e+24	5.33587e+23	CVE x TEPT (auto referido)	0.1		0.04	0.17	1.04081	1.1853	0.0368607	1.10517
NEVEEN ALI-SALEH DARAWSHY	2018	760	sint.internalizantes	DIRECT EXPERIENCE OF CV	NO DIRECT EXPERIENCE OF CV	adolescents'direct experience of CV xintern. symp	5.69734	1.67655	0.001					beta	adolescents'direct experience of CV xintern. symp	1.74	0.28	1.1912	2.2888	3.29103	9.86309	1.67655	5.69734	0.001	4.94499	10.1317	1.32313
XINCHENG SUI	2018	1574	depressão, ansiedade/estresse	Witnessing (1314)/victim (1315)	No witnessing (260)/ no victim (259)	Community victimization x anxiety	1.09965	7.7711	0.0305	community victimization x depression	1.1284	0.113654	0.0305	beta	Indirect community victimization x anxiety	-0.01		-1.1	1.02	0.332871	2.77319	0.622532	0.99005	0.06	0.332871	2.77319	0.622532	Indirect community victimization x depression	0.08		-0.04	0.22	0.960789	1.24608	0.0727774	1.08329	0.06	0.960789	1.24608		Direct community victimization x anxiety	0.19		1.42	4.88	4.13712	62.6222	14.9197	1.20925
BERNICE DU PLESSIS	2015	616	depressão	witness (609), victim (247)	no witness (7), no victim (369)	CV x depression	1.02465	0.132171	0.5306					beta	CV witnessing x depression	0.02	0.04	-0.0584	0.0984	0.943273	1.1034	0.0408499	1.0202	0.7	-0.978153	3.10183	1.04081	CV victimization x depression	0.07	0.14	-0.2044	0.3444	0.815136	2.25948	0.368456	1.07251	0.12	-1.02086	3.48821	1.15027
ANDRIA B. EISMAN	2015	824	depressão	Violence observation	No Violence observation	Observed Violence x Depressive symptons	1.03458	0.015521	0.049					beta	Observed Violence x Depressive symptons	0.034	0.015	0.0046	0.0634	1.00461	1.06545	0.015521	1.03458	0.049	-0.939401	3.03984	1.01511
ROBERT D. LATZMAN	2005	8939	depressão	Street violence	No street violence	street violence x depressive symptons	1.01511	0.00304536	0.001					beta	street violence x depressive symptons	0.015	0.003	0.00912	0.02088	1.00916	1.0211	0.00304536	1.01511	0.001	-0.947726	2.98405	1.003
JULIAN D. FORD	2010	4023	depressão, TEPT	Physical abuse/PV (160), assault witness (1247), CV/PV (603)	No Physical abuse/PV; No assault witness; no CV/PV	CV x depression	2.3568	0.421122	0.001	CV x TEPT	3.3752	0.786122	0.001	Razão de chances	PA/PV x MDD (depressão)	2.61						0.642857	2.61	0.001	1.64	4.16	0.642857	PA/PV x TEPT	5.58						1.57143	5.58	0.001	3.29	9.45	1.57143	CV/PV x MDD (depressão)	1.89						0.278061	1.89
DEBORAH A. O’DONNELL	2011	653	TEPT	witness/ victim	no witness / no victim	CV x TEPT	1.16236	0.134328	0.01					beta	witnessing x TEPT	0.18	0.1	-0.016	0.376	0.984127	1.45645	0.12049	1.19722	0.01	-0.843005	3.48926	1.10517	victimization x TEPT	0.12	0.13	-0.1348	0.3748	0.873891	1.4547	0.148166	1.1275	0.01	-0.948078	3.51613	1.13883	Witness x school climate x TEPT	-0.1	0.04	-0.1784	-0.0216	0.836608	0.978632	0.0362306	0.904837
TAMAR MENDELSON	2010	629	depressão	NVE	NO NVE	NV x depressive symptons	2.27	0.438776	0.001					razão de risco	NV x depressive symptons	2.27						0.438776	2.27	0.001	1.57	3.29	0.438776
LORRAINE M. MCKELVEY	2015	473	sintomas internalizantes	CV	NO CV	cv x intern sympt	1.0202	0.0102027	0.06					beta	cv x intern sympt	0.02	0.01	0.0004	0.0396	1.0004	1.04039	0.0102027	1.0202	0.06	-0.949244	3.01015	1.01005	female gender x cv x intern sympt	-0.01	0.01	-0.0296	0.0096	0.970834	2.64014	0.425845	0.99005	0.06	-0.979698	2.9797	1.01005	female gender x cohesion x violence x int symptons	0.01	0	0.01	0.01	1.01005	1.01005	0	1.01005
JESSICA S. HENRY	2015	106	depressão	CV	NO CV	CVE x depr symp	1.2586	0.0883787	0.01					beta	CVE x depr symp	0.23	0.07	0.0928	0.3672	1.09724	1.44369	0.0883787	1.2586	0.01	-0.752257	3.45197	1.07251	CVE x cultural pride x depr symp	0.01	0.03	-0.0488	0.0688	0.952372	2.59185	0.418234	1.01005	0.06	-0.97888	3.0605	1.03045	CVE x cultural apreciation of legacy x depr symp	-0.11	0.03	-0.1688	-0.0512	0.844678	0.950089	0.0268905	0.895834
DEBRA KAMINER	2013	230	TEPT	WCV (217), VCV (224)	NO WCV (13), no VCV (6)	CV x TEPT	1.6493	0.604234	0.1365					beta	CVV x PTSD (girls)	0.88	0.33	0.2332	1.5268	1.26263	4.60342	0.852242	2.4109	0.008	0.627187	6.07978	1.39097	CVW x PTSD (girls)	0.04	0.15	-0.254	0.334	0.775692	2.17209	0.356225	1.04081	0.809	-1.06795	3.48644	1.16183	CVV x PTSD (boys)	0.26	0.2	-0.132	0.652	0.876341	1.91938	0.26608	1.29693
VANESSA VORHIES KLODNICK	2014	1571	TEPT	WCV (1406), VCV (490)	No WCV (165) , no vcv (881)	CV x TEPT	40.0198	21.461	0.049					beta	CVE– witnessed x TEPT(judeus)	1.83	0.36	1.1244	2.5356	3.07837	12.624	2.43511	6.23389	0.049	6.12589	11.7445	1.43333	CVE– witnessed x TEPT (árabes)	1.56	0.41	0.7564	2.3636	2.13059	8.41985	1.6044	4.75882	0.049	4.21731	10.124	1.50682	CVE – victim x TEPT (judeus)	5.09	0.6	3.914	6.266	50.0989	526.368	121.497	162.39
SIDRA GOLDMAN-MELLOR	2016	4462	PHYSICOLOGICAL DISTRESS (DEPRESSION AND ANXIETY SYMPTONS)	CV	NO CV	NV x SPD (com ajuste)	1.41	0.693878	0					Razão de chances	NV x SPD (com ajuste)	1.41						0.693878	1.41	0	0.6	3.32	0.693878
KATHAN DUSHYANT SHUKLA	2015	233	depressão	WCV (133), VCV (35)	no WCV (120), no VCV (198)	CV x sintomas depressivos	1.01582	0.187904	0.06					beta	WCV x DS	0.03	0.15	-0.264	0.324	0.767974	1.38265	0.156805	1.03045	0.06	-1.07998	3.47441	1.16183	VCV x DS	-0.04	0.27	-0.5692	0.4892	0.565978	1.76117	0.304896	0.960789	0.06	-1.30893	3.82613	1.30996
[truncated: 43 more columns]

## Sheet: CV geral médias x desfechos
author	year	tamanho da amostra	desfecho	grupo exposicao	grupo comparacao	desc MA CV geral 1	OR CV geral 1	SE OR CV geral 1	Pvalor OR CV geral 1	desc MA CV geral 2	OR CV geral 2	SE CV geral 2	pvalor CV geral 2	MA original	OR	SE	p valor desfecho misto
CECIL	2014	204	TEPT, sintomas internalizantes	CVE	NO CVE	CVE x sint.internalizantes (auto referido)	1.01005	0.0206188	0.06	CVE x TEPT (auto referido)	1.10517	0.0368607	0.04	beta	1.05761	0.0287397	0.05
DARAWSHY	2018	760	sint.internalizantes	DIRECT EXPERIENCE OF CV	NO DIRECT EXPERIENCE OF CV	adolescents'direct experience of CV xintern. symp	5.69734	1.67655	0.001					beta	5.69734	1.67655	0.001
SUI	2018	1574	depressão, ansiedade/estresse	Witnessing (1314)/victim (1315)	No witnessing (260)/ no victim (259)	Community victimization x anxiety	1.09965	7.7711	0.0305	community victimization x depression	1.1284	0.113654	0.0305	beta	1.11402	3.94238	0.0305
DU PLESSIS	2015	616	depressão	witness (609), victim (247)	no witness (7), no victim (369)	CV x depression	1.02465	0.132171	0.5306					beta	1.02465	0.132171	0.5306
EISMAN	2015	824	depressão	Violence observation	No Violence observation	Observed Violence x Depressive symptons	1.03458	0.015521	0.049					beta	1.03458	0.015521	0.049
LATZMAN	2005	8939	depressão	Street violence	No street violence	street violence x depressive symptons	1.01511	0.00304536	0.001					beta	1.01511	0.00304536	0.001
FORD	2010	4023	depressão, TEPT	Physical abuse/PV (160), assault witness (1247), CV/PV (603)	No Physical abuse/PV; No assault witness; no CV/PV	CV x depression	2.3568	0.421122	0.001	CV x TEPT	3.3752	0.786122	0.001	Razão de chances	2.866	0.603622	0.001
O’DONNELL	2011	653	TEPT	witness/ victim	no witness / no victim	CV x TEPT	1.16236	0.134328	0.01					beta	1.16236	0.134328	0.01
MENDELSON	2010	629	depressão	NVE	NO NVE	NV x depressive symptons	2.27	0.438776	0.001					razão de risco	2.27	0.438776	0.001
MCKELVEY	2015	473	sintomas internalizantes	CV	NO CV	cv x intern sympt	1.0202	0.0102027	0.06					beta	1.0202	0.0102027	0.06
HENRY	2015	106	depressão	CV	NO CV	CVE x depr symp	1.2586	0.0883787	0.01					beta	1.2586	0.0883787	0.01
KAMINER	2013	230	TEPT	WCV (217), VCV (224)	NO WCV (13), no VCV (6)	CV x TEPT	1.6493	0.604234	0.1365					beta	1.6493	0.604234	0.1365
KLODNICK	2014	1571	TEPT	WCV (1406), VCV (490)	No WCV (165) , no vcv (881)	CV x TEPT	40.0198	21.461	0.049					beta	40.0198	21.461	0.049
GOLDMAN-MELLOR	2016	4462	PHYSICOLOGICAL DISTRESS (DEPRESSION AND ANXIETY SYMPTONS)	CV	NO CV	NV x SPD (com ajuste)	1.41	0.693878	0					Razão de chances	1.41	0.693878	0
SHUKLA	2015	233	depressão	WCV (133), VCV (35)	no WCV (120), no VCV (198)	CV x sintomas depressivos	1.01582	0.187904	0.06					beta	1.01582	0.187904	0.06
DAVIERA	2019		anxiety			CVE x anxiety								beta	0.904837	1.13883	0.06
SUN	2020		PTSD			CV x PTSD								beta	1.40495	1.09619	0.049
CHEN	2020		depression			CVE x depression								beta	1.87761	1.06983	0.049
CUARTAS	2019		TMC, TEPT			CVE x outcome								beta	1.16766	1.06184	0.049
DONENBERG	2020		internalyzing symptoms			WCV x int symptoms								beta	0.955997	1.15027	0.06
O LEARY	2020		depression, PTSD			CV x outcome								beta	1.44051	1.05654	0.049

## Sheet: vitima e testemunho
Author	Year	tamanho da amostra	desfecho	grupo exposicao	grupo comparacao	desc MA CV geral 1	OR CV geral 1	SE OR CV geral 1	Pvalor OR CV geral 1	MA witness desc	OR witness	SE witness	p valor witness	MA victim	OR victim	SE victim	p valor victim
DU PLESSIS	2015	616	depressão	witness (609), victim (247)	no witness (7), no victim (369)	CV x depression	1.02465	0.132171	0.5306	CV witnessing x depression	1.0202	0.0408499	0.7	CV victimization x depression	1.07251	0.368456	0.12
FORD	2010	4023	depressão, TEPT	Physical abuse/PV (160), assault witness (1247), CV/PV (603)	No Physical abuse/PV; No assault witness; no CV/PV	CV x depression	2.3568	0.421122	0.001	PAssault/PV x mixxed outcomed	3.095	0.65051	0.001	PA/PV x mixed outcome	4.095	1.10714	0.001
O’DONNELL	2011	653	TEPT	witness/ victim	no witness / no victim	CV x TEPT	1.16236	0.134328	0.01	witnessing x TEPT	1.19722	0.12049	0.01	victimization x TEPT	1.1275	0.148166	0.01
KAMINER	2013	230	TEPT	WCV (217), VCV (224)	NO WCV (13), no VCV (6)	CV x TEPT	1.6493	0.604234	0.1365	CVW x PTSD	1.13883	0.137923	0.266	CVV x PTSD	2.15977	0.635551	0.007
SHUKLA	2015	233	depressão	WCV (133), VCV (35)	no WCV (120), no VCV (198)	CV x sintomas depressivos	1.01582	0.187904	0.06	WCV x DS	1.03045	0.156805	0.06	VCV x DS	0.960789	0.304896	0.06

## Sheet: TEPT_medias CVgeral
Author	Year	tamanho da amostra	desfecho	grupo exposicao	grupo comparacao	MA CV geral 1	OR CV geral 1	SE CV geral 1	P valor CV geral 1
CECIL	2014	204	TEPT	HIGH CVE	LOW CVE	HIGH CVE x TEPT	1.10517	0.0368607	0.04
FORD	2010	4023	TEPT	HIGH CVE	LOW CVE	HIGH CVE x TEPT	3.3752	0.786122	0.001
O’DONNELL	2011	653	TEPT	HIGH CVE	LOW CVE	HIGH CVE x TEPT	1.16236	0.134328	0.01
KAMINER	2013	230	TEPT	HIGH CVE	LOW CVE	HIGH CVE x TEPT	1.6493	0.604234	0.1365
SUN	2020		TEPT	HIGH CVE	LOW CVE	HIGH CVE x TEPT	1.40495	1.09619	0.049
CUARTAS	2019		TEPT	HIGH CVE	LOW CVE	HIGH CVE x TEPT	1.15027	1.06184	0.049
O LEARY	2020		TEPT	HIGH CVE	LOW CVE	HIGH CVE x TEPT	1.49182	1.07251	0.049

## Sheet: depressao_medias CV geral
author	year	tamanho da amostra	desfecho	grupo exposicao	grupo comparacao	MA CV geral 1	OR CV geral 1	SE CV geral 1	p valor CV geral 1
DU PLESSIS	2015	616	depressão	HIGH CVE	LOW CVE	High CVE x depression	1.02465	0.132171	0.5306
EISMAN	2015	824	depressão	HIGH CVE	LOW CVE	High CVE x depression	1.03458	0.015521	0.049
LATZMAN	2005	8939	depressão	HIGH CVE	LOW CVE	High CVE x depression	1.01511	0.00304536	0.001
FORD	2010	4023	depressão	HIGH CVE	LOW CVE	High CVE x depression	2.3568	0.421122	0.001
MENDELSON	2010	629	depressão	HIGH CVE	LOW CVE	High CVE x depression	2.27	0.438776	0.001
HENRY	2015	106	depressão	HIGH CVE	LOW CVE	High CVE x depression	1.2586	0.0883787	0.01
SHUKLA	2015	233	depressão	HIGH CVE	LOW CVE	High CVE x depression	1.01582	0.187904	0.06
CHEN	2020		depressão	HIGH CVE	LOW CVE	High CVE x depression	1.87761	1.06983	0.049
O LEARY	2020		depressão	HIGH CVE	LOW CVE	High CVE x depression	1.44	1.74413	0.049

## Sheet: s.intern_médias CV geral
author	year	tamanho da amostra	desfecho	grupo exposicao	grupo comparacao	OR	SE	pvalor
CECIL	2014	204	internalyzing symptons	HIGH CVE	LOW CVE	1.01005	0.0206188	0.06
DARAWSHY	2018	760	internalyzing symptons	HIGH CVE	LOW CVE	5.69734	1.67655	0.001
MCKELVEY	2015	473	internalyzing symptons	HIGH CVE	LOW CVE	1.0202	0.0102027	0.06
GOLDMAN-MELLOR	2016	4462	internalyzing symptons	HIGH CVE	LOW CVE	1.41	0.693878	0
DONENBERG	2020		internalyzing symptons	HIGH CVE	LOW CVE	0.955997	1.15027	0.06
CUARTAS	2019		internalyzing symptons	HIGH CVE	LOW CVE	1.1853	1.06184	0.049
DA VIERA	2020		internalyzing symptons	HIGH CVE	LOW CVE	0.904837	1.13883	0.06

## Sheet: novos estudos
Autor	ano	desfecho	MA1	beta	OR transf	SE (beta)	pvalor	ICLI	ICLS	SE transf	MA2	beta	OR transf	SE transf	pvalor	ICLI	ICLS	SE transf	MA3	beta	OR transf	SE	pvalor	ICLI	ICLS	SE transf	MA4	beta	OR transf	SE	pvalor	ICLI	ICLS	SE transf
Da Viera	2019	anxiety	CVE x anxiety	-0.1	0.904837	0.13	0.06			1.13883	Most distal CVE x anxiety	-0.01		0.05	0.06				Most proximal CVE x anxiety	-0.19		0.21	0.06
Sun	2020	PTSD	CV x PTSD	0.34	1.40495	0.0918367	0.049	0.16	0.52	1.09619
Chen	2020	depression	CVE x depression	0.63	1.87761	0.0675	0.049			1.06983	Black x CVE x depression	0.5		0.08	0.049				White x CVE x depression	0.77		0.06	0.049				Latinx x CVE x depression	0.48		0.07	0.049
Cuartas	2019	TMC, TEPT	CVE x outcome	0.155	1.16766	1.06184	0.049			2.89168	CV x PTSD	0.14	1.15027	1.06184	0.049				CV x CMD	0.17	1.1853	1.06184	0.049
Donenberg	2020	internalyzing symptoms	WCV x int symptoms	-0.045	0.955997	0.14	0.06			1.15027	WCV x int symptoms x boys	-0.03		0.14	0.06				WCV x int symptoms x girls	-0.06		0.14	0.06
O Leary	2020	depression, PTSD	CV x outcome	0.365	1.44051	0.556254	0.049			1.74413	CVE x depression	0.33		0.04	0.049				CVE x PTSD	0.4	1.49182	1.07251	0.049
	médias CV geral/outcome calculadas
	TEPT
	depressão
	sintomas internalizantes
	sintomas ansiosos
